# Supplementary material for: Impact of Pulsed Electric Fields and pH on Enzyme Inactivation and Bioactivities of Peptic Hydrolysates Produced from Bovine and Porcine Hemoglobin
Source: Foods. 2022 Oct 22;11(21):3313. doi: 10.3390/foods11213313 (PMC9655097; doi:10.3390/foods11213313)
Supplement: Supplementary file 1 [file foods-11-03313-s001.zip › Table S1.xlsx]

## Sheet: Hoja1
Table S1. Predicted values of free radical scavenging (FRS) score for Hb-B hydrolysates
Sequence	Location	FRS Score
LVVYPWTQRF	β(31-40)	0.573947
VVYPWTQRF	β(32-40)	0.570628
VVYPWT	β(32-37)	0.568765
AHRYH	β(141-145)	0.565173
LAHRYH	β(140-145)	0.564602
NALAHRYH	β(138-145)	0.522882
PTTKTYFPHF	α(37-46)	0.511575
LSHSLLVTLASHLPSDFTPAVH	α(101-122)	0.502687
YGAE	α(24-27)	0.458288
ASHLPSD	α(110-116)	0.438484
LSFPTTKTYFPHF	α(34-46)	0.433249
FTPAVH	α(117-122)	0.432745
ASHLPSDFTPAVHASL	α(110-125)	0.430828
SKYR	α(138-141)	0.429111
GVANALAHRYH	β(135-145)	0.428459
QKVVAGVANALAHRYH	β(130-145)	0.426524
VGGEAL	β(22-27)	0.426092
HVDPENF	β(96-102)	0.4256
ASHL	α(110-113)	0.417716
LGR	β(27-29)	0.416157
TKAVEHLDDLPGALSE	α(67-82)	0.414562
FGKEFTPVL	β(117-125)	0.412899
DLSHGSA	α(47-53)	0.412584
HVDPEN	β(96-101)	0.411082
ALTKAVEHLDDLPGAL	α(65-80)	0.410553
FTPVL	β(121-125)	0.410157
DDLPGAL	α(74-80)	0.409172
YGAEAL	α(24-29)	0.407649
FTPAVHASL	α(117-125)	0.404265
ASHLPSDF	α(110-117)	0.402758
ERMF	α(30-33)	0.402668
FESFGDL	β(41-47)	0.399319
HLDDLPGALSE	α(72-82)	0.398892
SDLHA	α(84-88)	0.39808
LTKAVEHLDDLPGAL	α(66-80)	0.397635
DKLHVDPEN	β(93-101)	0.396036
NVKAAWGKVGGHA	α(9-21)	0.395213
HLDDLPGAL	α(72-80)	0.394175
KLLSHSLL	α(99-106)	0.392985
LASHLPSDFTPAVHASL	α(109-125)	0.39265
PTTKTYF	α(37-43)	0.39238
MFL	α(32-34)	0.39189
FQKVVAGVANALAHRYH	β(129-145)	0.391853
ERM	α(30-32)	0.391054
LSHSLL	α(101-106)	0.390978
SDLHAHKLRVDPVNF	α(84-98)	0.387727
FKLLGNVL	β(102-109)	0.387021
QRF	β(38-40)	0.384981
ESFGDL	β(42-47)	0.384103
DLSHGSAQVKGHGAKVAAAL	α(47-66)	0.383894
TSKYR	α(137-141)	0.383575
AVMNNPKVKAHGKKVLDS	β(52-69)	0.383386
FLA	α(128-130)	0.382733
DFQKVVAGVANALAHRYH	β(128-145)	0.382714
FKLLGNV	β(102-108)	0.38075
ARNFGKE	β(114-120)	0.379984
VEHLDDLPGAL	α(70-80)	0.379282
ARNFGKEFTPVL	β(114-125)	0.37728
FESF	β(41-44)	0.375398
TKAVEHLDDLPGAL	α(67-80)	0.375048
HAHKLRVDPVNF	α(87-98)	0.373659
ASHLPSDFTPAVHA	α(110-123)	0.372606
WGKVKVDEVGGEALGRL	β(14-30)	0.369697
MLT	β(1-3)	0.369152
KLLGNVL	β(103-109)	0.368982
ALERM	α(28-32)	0.367531
LKGTF	β(80-84)	0.364878
QVKGHGAKVAAAL	α(54-66)	0.364852
LSFPTTKT	α(34-41)	0.363214
ADKGNVKAAWGKVGGHAAE	α(5-23)	0.361207
LTAEE	β(2-6)	0.360848
KGTF	β(81-84)	0.360085
VLTSKYR	α(135-141)	0.360018
SEL	α(81-83)	0.359941
LTAE	β(2-5)	0.359004
DLSHGSAQVKGHGAKVAAALTKAVEHL	α(47-73)	0.356944
LSFPTTKTYF	α(34-43)	0.356645
AAL	α(64-66)	0.356439
HKLRVDPVNF	α(89-98)	0.355687
LSF	α(34-36)	0.35552
FKL	α(98-100)	0.355377
QADFQKVVAGVANALAHRYH	β(126-145)	0.354961
VANA	β(136-139)	0.35496
TPAVHASLDKFLANV	α(118-132)	0.354446
SAADKGNVKAAWGKVGGHAAE	α(3-23)	0.354039
KLLSHSL	α(99-105)	0.354015
QADF	β(126-129)	0.353169
LLV	α(105-107)	0.351707
LTKAVEHL	α(66-73)	0.348669
DFQKVVAGVANA	β(128-139)	0.348418
VTL	α(107-109)	0.348141
FKLLG	β(102-106)	0.347206
DKF	α(126-128)	0.346019
LVTL	α(106-109)	0.345149
DLSHGSAQVKGHGAKVAA	α(47-64)	0.344226
GVANA	β(135-139)	0.344212
TKAVEHL	α(67-73)	0.34348
LANV	α(129-132)	0.343271
MKHLDDLKGTF	β(74-84)	0.343025
AALTKAVEHL	α(64-73)	0.340501
FQKVVAGVANA	β(129-139)	0.340108
DLSHGSAQVKGHGAKVAAA	α(47-65)	0.339592
SLDKF	α(124-128)	0.336917
AVTAF	β(9-13)	0.336324
MLTAEEKA	β(1-8)	0.334575
LSDL	α(83-86)	0.334295
VLSAADKGNVKAAWGKVGGHAAE	α(1-23)	0.334135
LTAEEKA	β(2-8)	0.332696
VLSA	α(1-4)	0.330674
ASL	α(123-125)	0.329935
VVVL	β(110-113)	0.329374
LASHLPSDFTPAVH	α(109-122)	0.326094
ALTKAVEHL	α(65-73)	0.324083
VVV	β(110-112)	0.323716
HAHKLRVDPVN	α(87-97)	0.322771
QKVVAGVA	β(130-137)	0.320363
ASHLPSDFTPAVH	α(110-122)	0.319887
VST	α(132-134)	0.319728
KFLANVS	α(127-133)	0.317863
VLTSK	α(135-139)	0.317208
LVVVL	β(109-113)	0.314491
VLSAADK	α(1-7)	0.314287
LANVSTVL	α(129-136)	0.31287
FQKVVAGVA	β(129-137)	0.311365
WGKVKVDEVGGEAL	β(14-27)	0.310645
ANVSTVL	α(130-136)	0.308054
LANVS	α(129-133)	0.304823
TAEEKA	β(3-8)	0.30316
TKAVE	α(67-71)	0.296896
LTKAVE	α(66-71)	0.296872
STADAVMNNPKVKAHGKKVLDS	β(48-69)	0.292873
WGKVKVDE	β(14-21)	0.291676
GDLSTAD	β(45-51)	0.287763
QKVVAGVANA	β(130-139)	0.287388
QADFQKVVAGVANA	β(126-139)	0.28483
NVSTVLTSKYR	α(131-141)	0.281863
WGKVKVDEVGG	β(14-24)	0.280092
FQKVVAG	β(129-135)	0.279292
FQKVVA	β(129-134)	0.275255
KAAVT	β(7-11)	0.268469
LANVST	α(129-134)	0.265793
QKVVA	β(130-134)	0.264566
KAAVTAF	β(7-13)	0.259252
KAAVTA	β(7-12)	0.248336
AVMNNPKVKAHGKKVLDSFSNGMKHLDDLKGTF	β(52-84)	nd
GNVKAAWGKVGGHAAEYGAEALERMFLSFPTTKTYFP	α(8-44)	nd
FRS: Free radical scavenging. nd: no determined (outside of the database limit of 2-30 amino acids).
FRS scores >0.43 provide the best cutoff between positive and negative predictions according to the models.
