# Supplementary material for: Impact of Pulsed Electric Fields and pH on Enzyme Inactivation and Bioactivities of Peptic Hydrolysates Produced from Bovine and Porcine Hemoglobin
Source: Foods. 2022 Oct 22;11(21):3313. doi: 10.3390/foods11213313 (PMC9655097; doi:10.3390/foods11213313)
Supplement: Supplementary file 1 [file foods-11-03313-s001.zip › Table S2.xlsx]

## Sheet: Data
Table S2. Predicted values of free radical scavenging (FRS) score for Hb-P hydrolysates
Sequence	Location	FRS Score
LVVYPWTQRF	β(33-42)	0.573947
VVYPWTQRF	β(34-42)	0.570628
VVYPWT	β(34-39)	0.568765
LAAHHPDDFNP	α(109-119)	0.554239
LAHKYH	β(142-147)	0.54135
PTTKTYFPHF	α(37-46)	0.511575
NALAHKYH	β(140-147)	0.493246
SNADAVMGNPKVKAHG	β(50-65)	0.48562
HFN	α(45-47)	0.468399
LGFPTTKTYFPHF	α(34-46)	0.459164
VTLAAHHPDDFNPSVHASLDKF	α(107-128)	0.45674
SALSDLHAHKLRVDPVNF	α(81-98)	0.452063
FLGF	α(33-36)	0.437466
NLSHGSD	α(47-53)	0.434271
GVANALAHKYH	β(137-147)	0.43182
AAHHPDDFNPSVHASLDKF	α(110-128)	0.42951
SKYR	α(138-141)	0.429111
AAHHPDDFNPSVHASL	α(110-125)	0.428416
GLWGKVNV	β(14-21)	0.427329
HVDPENF	β(98-104)	0.4256
LGF	α(34-36)	0.425482
ALTKAVGHLDDLPGAL	α(65-80)	0.424951
FLG	α(33-35)	0.423412
VTLAAHHPDDFNPSVHASL	α(107-125)	0.420741
SNADAVMGNPKVKAH	β(50-64)	0.420138
FSDGLKHLDNL	β(72-82)	0.416712
LGR	β(29-31)	0.416157
FSDGLKHLDNLKGTF	β(72-86)	0.415629
QKVVAGVANALAHKYH	β(132-147)	0.415622
LTKAVGHLDDLPGAL	α(66-80)	0.41192
HVDPEN	β(98-103)	0.411082
VGGEALGRL	β(24-32)	0.408267
LAAHHPDDFNPSVHASL	α(109-125)	0.404795
DEVGGEALGRL	β(22-32)	0.401428
FRLLGNV	β(104-110)	0.399885
DEVGGEAL	β(22-29)	0.396962
KAVGHLDDLPGAL	α(68-80)	0.395665
AAHHPDDFNPSV	α(110-121)	0.394505
LGRL	β(29-32)	0.394408
FRLLGNVIV	β(104-112)	0.394382
SDGLKHLDNLKGT	β(73-85)	0.394025
AAHHPDDFNPSVH	α(110-122)	0.393387
LSDLHAHKLRVDPVNF	α(83-98)	0.392336
LGFPTTKTYF	α(34-43)	0.391942
ERM	α(30-32)	0.391054
AFQKVVAGVANALAHKYH	β(130-147)	0.389454
LERM	α(29-32)	0.387761
SDLHAHKLRVDPVNF	α(84-98)	0.387727
LTKAVGHL	α(66-73)	0.387351
TKAVGHLDDLPGAL	α(67-80)	0.386321
FRLLGN	β(104-109)	0.385932
VHLSAE	β(2-7)	0.38586
QRF	β(40-42)	0.384981
FRLLGNVI	β(104-111)	0.384783
TSKYR	α(137-141)	0.383575
VHLSAEE	β(2-8)	0.383275
FRLLG	β(104-108)	0.382839
GLWGKVNVDE	β(14-23)	0.37994
VHLSA	β(2-6)	0.379771
RLLGNV	β(105-110)	0.379657
AAFQKVVAGVANALAHKYH	β(129-147)	0.378314
VHLSAEEKE	β(2-10)	0.378157
FRL	β(104-106)	0.377927
WGKVNVDEVGGEALGRL	β(16-32)	0.375618
FESF	β(43-46)	0.375398
HAHKLRVDPVNF	α(87-98)	0.373659
AAF	β(129-131)	0.373134
NLSHGSDQVKAHGQKVADALTKAVGHL	α(47-73)	0.370865
FQKVVAGVANALAHKYH	β(131-147)	0.369153
HASL	α(122-125)	0.368005
WGKVNV	β(16-21)	0.3668
RLLGNVI	β(105-111)	0.366644
AVLGL	β(11-15)	0.363601
TVLTSKYR	α(134-141)	0.362134
KGTF	β(83-86)	0.360085
VLTSKYR	α(135-141)	0.360018
DQL	β(95-97)	0.357667
RLLGNVIV	β(105-112)	0.356518
HKLRVDPVNF	α(89-98)	0.355687
VLSAADKANVKAAWGKVGGQAGAHGAEA	α(1-28)	0.353357
LLV	α(105-107)	0.351707
NLSHGSDQVKAHGQKVADAL	α(47-66)	0.35125
LGNVIV	β(107-112)	0.349957
VTL	α(107-109)	0.348141
SAL	α(81-83)	0.347529
EEKEAVL	β(7-13)	0.346795
VLSAADKANVKAAWGKVGGQAGAHGAEAL	α(1-29)	0.346335
DKF	α(126-128)	0.346019
LVTL	α(106-109)	0.345149
TVL	α(134-136)	0.344747
SALSDLHA	α(81-88)	0.343747
LANV	α(129-132)	0.343271
VHLSAEEKEAVL	β(2-13)	0.341579
AVL	β(11-13)	0.340837
WGKVNVDEVGGEAL	β(16-29)	0.340551
LVT	α(106-108)	0.340463
FQKVVAGVANA	β(131-141)	0.340108
VVL	β(113-115)	0.338913
AKL	β(87-89)	0.337603
SDL	α(84-86)	0.337314
LSDL	α(83-86)	0.334295
VLSA	α(1-4)	0.330674
LLVV	β(32-35)	0.330117
VVVL	β(112-115)	0.329374
NLSHGSDQVKAHGQKVADA	α(47-65)	0.322572
KEAVLGL	β(9-15)	0.320303
SAEEKEAVLGL	β(5-15)	0.315029
WGKVNVDE	β(16-23)	0.314384
AAFQKVVAGVANA	β(129-141)	0.31417
LANVSTVL	α(129-136)	0.31287
FQKVVAGVA	β(131-139)	0.311365
VSTVL	α(132-136)	0.310597
NVIV	β(109-112)	0.308244
ANVSTVL	α(130-136)	0.308054
GDLSNA	β(47-52)	0.304917
LANVS	α(129-133)	0.304823
DAVMGNPKVKAHGKKVLQSFSDGLKHLDNL	β(53-82)	0.302793
EEKEAVLGL	β(7-15)	0.30166
GDLSNAD	β(47-53)	0.298327
GHLDDLPGALSALSDLHAHKL	α(71-91)	0.29724
QKVVAGVANA	β(132-141)	0.287388
AKLSEL	β(87-92)	0.286062
NVSTVLTSKYR	α(131-141)	0.281863
SALSDL	α(81-86)	0.279312
FQKVVA	β(131-136)	0.275255
LANVST	α(129-134)	0.265793
NLSHGSDQVKAHGQKVADALTKAVGHLDDLPGAL	α(47-80)	nd
NLSHGSDQVKAHGQKVADALTKAVGHLDDLPGALSA	α(47-82)	nd
NLSHGSDQVKAHGQKVADALTKAVGHLDDLPGALSAL	α(47-83)	nd
VDEVGGEALGRLLVVYPWTQRFFESFGDLSN	β(21-51)	nd
GDLSNADAVMGNPKVKAHGKKVLQSFSDGLKHLDNLKGTF	β(47-86)	nd
SNADAVMGNPKVKAHGKKVLQSFSDGLKHLDNLKGTF	β(50-86)	nd
DAVMGNPKVKAHGKKVLQSFSDGLKHLDNLKGTF	β(53-86)	nd
AVMGNPKVKAHGKKVLQSFSDGLKHLDNLKGTF	β(54-86)	nd
FRS: Free radical scavenging. nd: no determined (outside of the database limit of 2-30 amino acids).
FRS scores >0.43 provide the best cutoff between positive and negative predictions according to the models.
